# Supplementary material for: Cas12a/Guide RNA-Based Platforms for Rapidly and Accurately Identifying Staphylococcus aureus and Methicillin-Resistant S. aureus
Source: Microbiol Spectr. 2023 Mar 21;11(2):e04870-22. doi: 10.1128/spectrum.04870-22 (PMC10100783; doi:10.1128/spectrum.04870-22)
Supplement: Supplemental file 1 — Table S1. Download spectrum.04870-22-s0001.xlsx, XLSX file, 0.01 MB [file spectrum.04870-22-s0001.xlsx]

## Sheet: Sheet1
Table S1 All the oligonucleotides used in this study
Oligo names	Sequences (5′-3′)	For purposes
nuc-LAMP-F3	AACAGTATATAGTGCAACTTCAA	Amplification of partial nuc gene using LAMP method.
nuc-LAMP-B3	CTTTGTCAAACTCGACTTCAA
nuc-LAMP-FIP(F1c/F2)	TGTCATTGGTTGACCTTTGTACATTAAAATTACATAAAGAACCTGCGA
nuc-LAMP-BIP(B1c/B2)	GATGCTTTGTTTCAGGTGTATCAACATTTTTTTCGTAAATGCACTTGC
nuc-LAMP-LF	CCGTATCACCATCAATCGCTTTAAT
nuc-LAMP-LB	AAAGGTGTAGAGAAATATGGTCCTG
nuc-RPA-F	GCTCAGCAAATGCATCACAAACAGATAACGGCG	Amplification of partial nuc gene using RPA method.
nuc-RPA-R	CAGGTGTATCAACCAATAATAGTCTGAATGTCA
nuc-PCR-F	AGTTGCTTAGTGTTAACTTTAGTTGT	Amplification of partial nuc gene using PCR method.
nuc-PCR-R	GCTTGTGCTTCACTTTTTCTTAAA
nuc-sgRNA	UAAUUUCUACUAAGUGUAGAUUACAUUAAUUUAACCGUAUCACC	The sgRNA-oligo sequences used for detecting nuc gene.
nuc-F	CCGGAATTCAGCTCAGCAAATGCATCACA	Amplification of partial nuc gene for recombinant plasmid constraction.
nuc-R	CCGCTCGAGTTAGCCAAGCCTTGACGAACT
mecA-LAMP-F3	TGATGCTAAAGTTCAAAAGAGT	Amplification of partial mecA gene using LAMP method.
mecA-LAMP-B3	GTAATCTGGAACTTGTTGAGC
mecA-LAMP-FIP(F1c/F2)	TGAAGGTGTGCTTACAAGTGCTAATCAACATGAAAAATGATTATGGCTC
mecA-LAMP- BIP(B1c/B2)	TGACGTCTATCCATTTATGTATGGCAGGTTCTTTTTTATCTTCGGTTA
mecA-LAMP- LF	TGAGGGTGGATAGCAGTACCT
mecA-RPA-F	AGCACTTGTAAGCACACCTTCATATGACGT	Amplification of partial mecA gene using RPA method.
mecA-RPA-R	GTTGTAATCTGGAACTTGTTGAGCAGAGGT
mecA-PCR-F	TCGTGTCACAATCGTTGACG	Amplification of partial mecA gene using PCR method.
mecA-PCR-R	ACTGCCTAATTCGAGTGCTACT
mecA -sgRNA	UAAUUUCUACUAAGUGUAGAUUGUAUGGCAUGAGUAACGAAGA	The sgRNA-oligo sequences used for detecting mecA gene.
mecA -F	CGCGGATCCTCGTGTCACAATCGTTGACG	Amplification of partial mecA gene for recombinant plasmid constraction.
mecA -R	CCGCTCGAGACTGCCTAATTCGAGTGCTACT
