# Supplementary material for: Cas12a/Guide RNA-Based Platforms for Rapidly and Accurately Identifying Staphylococcus aureus and Methicillin-Resistant S. aureus
Source: Microbiol Spectr. 2023 Mar 21;11(2):e04870-22. doi: 10.1128/spectrum.04870-22 (PMC10100783; doi:10.1128/spectrum.04870-22)
Supplement: Supplemental file 2 — Table S2. Download spectrum.04870-22-s0002.xlsx, XLSX file, 0.01 MB [file spectrum.04870-22-s0002.xlsx]

## Sheet: Sheet1
Table S2 Strains Tested in This Study
Strains	Number of strains
S. aureus isolates
MRSA of clinical isolates	61
S. aureus ATCC 29213	1
S. aureus ATCC 43300	1
S. aureus ATCC 25923	1
S. aureus clinical isolate (not carrying MecA)	1
Non-S. aureus isolates
M. luteus	1
S. epidermidis	1
S. hominis	1
S. caprae	1
S. saprophyticus	1
S. haemolyticus	1
Enterococcus faecalis	6
Enterococcus faecium	6
S. epidermidis	6
Streptococcus pneumoniae	6
Escherichia coli	6
Klebsiella pneumoniae	5
Acinetobacter baumannii	5
Pseudomonas aeruginosa	5
Enterobacter cloacae	5
MRSA isolates
MRSA of clinical isolates	61
S. aureus ATCC 43300	1
Non-MRSA isolates
S. aureus ATCC 29213	1
S. aureus ATCC 25923	1
S. aureus clinical isolate (not carrying MecA)	1
M. luteus	1
S. epidermidis	1
S. hominis	1
S. caprae	1
S. saprophyticus	1
S. haemolyticus	1
Enterococcus faecalis	6
Enterococcus faecium	6
S. epidermidis	6
Streptococcus pneumoniae	6
Escherichia coli	6
Klebsiella pneumoniae	5
Acinetobacter baumannii	5
Pseudomonas aeruginosa	5
Enterobacter cloacae	5
